# Supplementary material for: Characterizing the adult and larval transcriptome of the multicolored Asian lady beetle, Harmonia axyridis
Source: PeerJ. 2016 Jun 14;4:e2098. doi: 10.7717/peerj.2098 (PMC4911953; doi:10.7717/peerj.2098)
Supplement: Table S1 [file peerj-04-2098-s001.xlsx]

## Sheet: Sheet1
Gene Name	HARMONIA TRANSCRIPT ID	UNIPROT ID	IL Hotspot	Gene Function	Organism	Trait	Genotype-phenotype link	cis/coding/structural	Reference PMID	Authors	Date
Drip	Harmonia_transcript_17134; Harmonia_transcript_17135; Harmonia_transcript_17136; Harmonia_transcript_30872	A0A0B4KFN8		Aquaporin	Fruit fly	Fecundity	Linkage mapping	cis-regulatory	22509142	Bergland AO, Chae H-s, Kim Y-J, Tatar M	2012
FLO1	Harmonia_transcript_21093; Harmonia_transcript_21094; Harmonia_transcript_21095	A0A0C9RMJ8		cell surface protein	Yeast	Cell separation	Candidate gene	coding	19013280, 16086015	Smukalla S, Caldara M, Pochet N, Beauvais A, Guadagnini S, Yan C, Vinces MD, Jansen A, Prevost MC, Latgé JP, Fink GR, Foster KR, Verstrepen KJ; Verstrepen KJ, Jansen A, Lewitter F, Fink GR	2008
BMP4 (uncertain)	Harmonia_transcript_16758; Harmonia_transcript_16759; Harmonia_transcript_16760	A0A0C9RKB5		cell-cell signaling	Cichlid fish	Cranio-facial morphology	Linkage mapping	unknown	19691427	Parsons KJ, Albertson RC	2009
Unpaired-like	Harmonia_transcript_10082;Harmonia_transcript_10083	H9BVN2		cell-cell signaling	Wasp	Wing Shape and Size	Linkage mapping	cis-regulatory	22363002	Loehlin DW, Werren JH	2012
WntA	Harmonia_transcript_11912	D6WP93	***	cell-cell signaling	Longwing butterfly	Wing pattern shape (Mullerian mimicry)	Linkage mapping	cis-regulatory	22802635	Martin A, Papa R, Nadeau NJ, Hill RI, Counterman BA, Halder G, Jiggins CD, Kronforst MR, Long AD, McMillan WO, Reed RD	2012
para (kdr)	Harmonia_transcript_17707;Harmonia_transcript_17708;Harmonia_transcript_17709;Harmonia_transcript_24601;Harmonia_transcript_24601;Harmonia_transcript_24601;Harmonia_transcript_24601;Harmonia_transcript_24601;Harmonia_transcript_24601;Harmonia_transcript_24601;Harmonia_transcript_24601;Harmonia_transcript_29176;Harmonia_transcript_29176;Harmonia_transcript_29176;Harmonia_transcript_29176;Harmonia_…	P35500	***	channel voltage-gated sodium	Aphid	Insecticide resistance	Linkage mapping	coding	10469251	Martinez-Torres D, Foster SP, Field LM, Devonshire AL, Williamson MS.	1999
Sdic gene cluster	Harmonia_transcript_16079;Harmonia_transcript_16080;Harmonia_transcript_16081	Q9W5W4		dynein	Fruit fly	Sperm competition and competence	Candidate gene	structural (amplification)	9859991, 22308475	Nurminsky DI, Nurminskaya MV, De Aguiar D, Hartl DL, Yeh SD, Do T, Chan C, Cordova A, Carranza F, Yamamoto EA, Abbassi M, Gandasetiawan KA, Librado P, Damia E, Dimitri P, Rozas J, Hartl DL, Roote J, Ranz JM	1998
Acetylcholinesterase (Ace)	Harmonia_transcript_28802;Harmonia_transcript_28803	P07140	**	enzyme	Aphid	Insecticide resistance	Candidate gene	coding	22489048	Shang Q, Pan Y, Fang K, Xi J, Wong A, Brennan JA, Cao C	2012
BCMO1	Harmonia_transcript_14524	Q9HAY6		enzyme	Chicken	Carotenoid accumulation	Linkage mapping	cis-regulatory	21750696	Le Bihan-Duval E, Nadaf J, Berri C, Pitel F, Graulet B, Godet E, Leroux SY, Demeure O, Lagarrigue S, Duby C, Cogburn LA, Beaumont CM, Duclos MJ	2011
BCO2 = beta-carotene oxygenase 2	Harmonia_transcript_14524	A0A0C9RK14	**	enzyme	Cattle	Carotenoid accumulation	Linkage mapping	coding	19398771 ; 19968649	Berry SD, Davis SR, Beattie EM, Thomas NL, Burrett AK, Ward HE, Stanfield AM, Biswas M, Ankersmit-Udy AE, Oxley PE, Barnett JL, Pearson JF, van der Does Y, Macgibbon AH, Spelman RJ, Lehnert K, Snell RG ; Tian R, Pitchford WS, Morris CA, Cullen NG, Bottema CD	2009
beta-carotene dioxygenase 2 (BCDO2)	Harmonia_transcript_14524	Q9BYV7		enzyme	Chicken	Carotenoid accumulation	Linkage mapping	cis-regulatory	18454198	Eriksson	2008
catechol-O-methyltransferase (COMT)	Harmonia_transcript_10414; Harmonia_transcript_15496; Harmonia_transcript_12060; Harmonia_transcript_13331; Harmonia_transcript_13332; Harmonia_transcript_24327	A0A0C9QG91; A0A0C9RWV1		enzyme	Human	Pain sensitivity	Candidate gene	cis-regulatory	17185601	Nackley AG, Shabalina SA, Tchivileva IE, Satterfield K, Korchynskyi O, Makarov SS, Maixner W, Diatchenko L.	2006
Catecholamines up	Harmonia_transcript_14117; Harmonia_transcript_18099; Harmonia_transcript_18100; Harmonia_transcript_18101	A0A0C9QLQ8		enzyme	Fruit fly	Bristle number, Longevity, Locomotor Activity, Sleep	Linkage mapping	coding	16682353, 9234472	Carbone MA, Jordan KW, Lyman RF, Harbison ST, Leips J, Morgan TJ, DeLuca M, Awadalla P, Mackay TF; Harbison ST, Carbone MA, Ayroles JF, Stone EA, Lyman RF, Mackay TF	2006
cyp6g1	Harmonia_transcript_11550; Harmonia_transcript_14867; Harmonia_transcript_14868; Harmonia_transcript_18772; Harmonia_transcript_23597; Harmonia_transcript_23599l Harmonia_transcript_23600; Harmonia_transcript_25077; Harmonia_transcript_25078; Harmonia_transcript_25079; Harmonia_transcript_25080	B4MY86; B4LJS5; B4P5M6		enzyme	Fruit fly	Insecticide resistance	Linkage mapping	cis-regulatory	17179088	Chung H, Bogwitz MR, McCart C, Andrianopoulos A, Ffrench-Constant RH, Batterham P, Daborn PJ.	2007
desaturase 2 (desat2)	Harmonia_transcript_1500;Harmonia_transcript_19068	Q9VG68		enzyme	Fruit fly	Pheromone production	Linkage mapping	cis-regulatory	11259658, 10920187	Takahashi, A., Tsaur, S. C., Coyne, J. A. and Wu, C. I.	2001
diacylglycerol acyltransferase 1 (DGAT1)	Harmonia_transcript_14572; Harmonia_transcript_23493; Harmonia_transcript_23494	A0A0C9R8E8	*	enzyme	Cattle	Milk fat composition	Linkage mapping	coding	11827942; 14983021	Grisart B, Coppieters W, Farnir F, Karim L, Ford C, Berzi P, Cambisano N, Mni M, Reid S, Simon P, Spelman R, Georges M, Snell R; Grisart B, Farnir F, Karim L, Cambisano N, Kim JJ, Kvasz A, Mni M, Simon P, Frère JM, Coppieters W, Georges M	2002
Dopa-decarboxylase	Harmonia_transcript_2774; Harmonia_transcript_10885; Harmonia_transcript_10886l Harmonia_transcript_12318; Harmonia_transcript_12880; Harmonia_transcript_12881; Harmonia_transcript_15428; Harmonia_transcript_15429; Harmonia_transcript_15430; Harmonia_transcript_16331; Harmonia_transcript_16744; Harmonia_transcript_16745; Harmonia_transcript_17989; Harmonia_transcript_17990; Harmonia_transcript_22…	P48861; P05031; O96567;	*	enzyme	Fruit fly	Bristle number (abdomen)	Linkage mapping	cis-regulatory	16108138	Mackay TF, Lyman RF	2005
ebony (e)	Harmonia_transcript_2370; Harmonia_transcript_4606; Harmonia_transcript_6112; Harmonia_transcript_8179; Harmonia_transcript_8180; Harmonia_transcript_10101; Harmonia_transcript_10102; Harmonia_transcript_10641; Harmonia_transcript_17215; Harmonia_transcript_20102; Harmonia_transcript_20879; Harmonia_transcript_22239; Harmonia_transcript_22240; Harmonia_transcript_22241; Harmonia_transcript_23638;…	A0A0C9QMX1; B4JGX4; A0A0A9WSZ4; B4NLG2; A7VLR0;	***	enzyme	Fruit fly	Pigmentation (abdomen)	Linkage mapping	cis-regulatory	17660557	Takahashi A, Takahashi K, Ueda R, Takano-Shimizu T.	2007
EGLN1	Harmonia_transcript_11703; Harmonia_transcript_11705; Harmonia_transcript_11706	A0A0C9RZB0	***	enzyme	Human	Hypoxia response	Association mapping	unknown	20466884, 20838600, 20961960	Simonson TS, Yang Y, Huff CD, Yun H, Qin G, Witherspoon DJ, Bai Z, Lorenzo FR, Xing J, Jorde LB, Prchal JT, Ge R; Bigham A, Bauchet M, Pinto D, Mao X, Akey JM, Mei R, Scherer SW, Julian CG, Wilson MJ, López Herráez D, Brutsaert T, Parra EJ, Moore LG, Shriver MD	2010
esterase E4	Harmonia_transcript_12693;Harmonia_transcript_19619	P35501		enzyme	Aphid	insecticide resistance	Candidate gene	structural (amplification)	3390158	Field LM, Devonshire AL, Forde BG.	1998
flavonoid 3',5'-hydroxylase (F3'5'H)	Harmonia_transcript_22179; Harmonia_transcript_9767; Harmonia_transcript_18023; Harmonia_transcript_18236; Harmonia_transcript_11550; Harmonia_transcript_18237; Harmonia_transcript_1847; Harmonia_transcript_11482; Harmonia_transcript_18274; Harmonia_transcript_18275; Harmonia_transcript_9540; Harmonia_transcript_9766; Harmonia_transcript_9528; Harmonia_transcript_20710; Harmonia_transcript_18081;…	P48418	***	enzyme	Annual phlox	Plant coloration (flowers)	Linkage mapping	cis-regulatory	21217687	Hopkins R, Rausher MD	2011
luciferase	Harmonia_transcript_21319;Harmonia_transcript_21320	P13129	**	enzyme	Firefly	Bioluminescence spectrum	Candidate gene	coding	2655091	Wood	1989
protoporphyrinogen oxidase (PPO2 = PPX2L)	Harmonia_transcript_14172;Harmonia_transcript_1544;Harmonia_transcript_20726;Harmonia_transcript_20727;Harmonia_transcript_20731	;B2FXC7		enzyme	Waterhemp weed	Xenobiotic resistance (herbicides)	Linkage mapping	coding	16894159	Patzoldt WL, Hager AG, McCormick JS, Tranel PJ.	2006
TRIP11 (=GMAP-210)	Harmonia_transcript_27071	A0A0C9R043		enzyme	Human	Body size (height)	Association mapping	unknown	21340692	Lettre G (review)	2010
Tyrosine hydroxylase	Harmonia_transcript_7355;Harmonia_transcript_12540;Harmonia_transcript_15778	Q9PU40		enzyme	Silkworm	Pigmentation	Candidate gene	cis-regulatory	21212153	Yu HS, Shen YH, Yuan GX, Hu YG, Xu HE, Xiang ZH, Zhang Z	2011
UGT86 (Bm-UGT10286)	Harmonia_transcript_23554;Harmonia_transcript_15892	D6RUU6		enzyme	Silkworm	Detoxification, UV-protection and camouflage (green cocoon)	Linkage mapping	structural (loss)	20534444, 23271130	Daimon T, Hirayama C, Kanai M, Ruike Y, Meng Y, Kosegawa E, Nakamura M, Tsujimoto G, Katsuma S, Shimada T; Xu X, Wang M, Wang Y, Sima Y, Zhang D, Li J, Yin W, Xu S.	2010
Vkorc1	Harmonia_transcript_13853;Harmonia_transcript_13854	A0A0C9R3Z5	***	enzyme	Human	Anti-coagulant drug response	Linkage mapping	coding	14765194, 19300499, 20833655	Rost S, Fregin A, Ivaskevicius V, Conzelmann E, Hörtnagel K, Pelz HJ, Lappegard K, Seifried E, Scharrer I, Tuddenham EG, Müller CR, Strom TM, Oldenburg J.; Takeuchi F, McGinnis R, Bourgeois S, Barnes C, Eriksson N, Soranzo N, Whittaker P, Ranganath V, Kumanduri V, McLaren W, Holm L, Lindh J, Rane A, Wadelius M, Deloukas P; Cha PC, Mushiroda T, Takahashi A, Kubo M, Minami S, Kamatani N, Nakamura Y	2004
yellow	Harmonia_transcript_19227;Harmonia_transcript_19228;Harmonia_transcript_19229;Harmonia_transcript_21157;Harmonia_transcript_21158;Harmonia_transcript_21159;Harmonia_transcript_23233;Harmonia_transcript_23234;Harmonia_transcript_24917;Harmonia_transcript_24918;Harmonia_transcript_29859;Harmonia_transcript_331;Harmonia_transcript_332;Harmonia_transcript_7296;Harmonia_transcript_8898	Q9BI23	*	enzyme	Fruit fly	Pigmentation (abdomen)	Candidate gene	cis-regulatory	16814723	Jeong S, Rokas A, Carroll SB.	2006
Prdm9	Harmonia_transcript_11083;Harmonia_transcript_11084;Harmonia_transcript_11085;Harmonia_transcript_12807;Harmonia_transcript_13875;Harmonia_transcript_13876;Harmonia_transcript_13877;Harmonia_transcript_13878;Harmonia_transcript_16424;Harmonia_transcript_16675;Harmonia_transcript_16911;Harmonia_transcript_2134;Harmonia_transcript_3171;Harmonia_transcript_3198;Harmonia_transcript_32547;Harmonia_tra…	A0A0A9WLY0	*	Histone methyltransferase	Human	Use of recombination hotspots	Candidate gene	unknown	21750151	Berg IL, Neumann R, Sarbajna S, Odenthal-Hesse L, Butler NJ, Jeffreys AJ	2011
SLC45A2=MATP	Harmonia_transcript_14664	Q9UMX9	***	membrane-associated transporter protein	Chicken	Pigmentation (eyes, fur)	Linkage mapping	coding	17151254	Gunnarsson U, Hellström AR, Tixier-Boichard M, Minvielle F, Bed'hom B, Ito S, Jensen P, Rattink A, Vereijken A, Andersson L.	2006
GNBP1	Harmonia_transcript_19083;Harmonia_transcript_19084;Harmonia_transcript_19085;Harmonia_transcript_9666;Harmonia_transcript_9667	;B4QPU7		pathogen recognition	Fruit fly	Pathogen resistance	Candidate gene	unknown	20066029	Sackton TB, Lazzaro BP, Clark AG	2010
GNBP2	Harmonia_transcript_10286;Harmonia_transcript_10287;Harmonia_transcript_10288;Harmonia_transcript_11034;Harmonia_transcript_7217	H8YU82		pathogen recognition	Fruit fly	Pathogen resistance	Candidate gene	unknown	20066029	Sackton TB, Lazzaro BP, Clark AG	2010
PGRP-LC	Harmonia_transcript_8081;Harmonia_transcript_8082;Harmonia_transcript_8560;Harmonia_transcript_8561;Harmonia_transcript_23845;Harmonia_transcript_23846;Harmonia_transcript_23847	R4U1E2		pathogen recognition	Fruit fly	Pathogen resistance	Candidate gene	unknown	20066029	Sackton TB, Lazzaro BP, Clark AG	2010
PSMB7	Harmonia_transcript_12723	Q99436		proteasome	Dog	Pigmentation (hair)	Linkage mapping	coding	21256207	Clark LA, Tsai KL, Starr AN, Nowend KL, Murphy KE	2011
IRA2	Harmonia_transcript_27878	A0A0C9QW55		Ras-protein inhibitor	Yeast	Environment-dependent variation in gene expression	Linkage mapping	coding	18416601	Smith EN, Kruglyak	2008
EGFR	Harmonia_transcript_2782; Harmonia_transcript_2783; Harmonia_transcript_2784; Harmonia_transcript_5282; Harmonia_transcript_12534; Harmonia_transcript_12535; Harmonia_transcript_13011; Harmonia_transcript_13030; Harmonia_transcript_21817; Harmonia_transcript_24000; Harmonia_transcript_25699; Harmonia_transcript_27025; Harmonia_transcript_27026; Harmonia_transcript_28007; Harmonia_transcript_29515…	P0CY46; A0A0C9QZJ4; P04412; A0A0C9QZJ4		Receptor	Fruit fly	Wing Shape	Linkage mapping	unknown	15687273, 16102176	Palsson A, Dodgson J, Dworkin I, Gibson G ; Dworkin I, Palsson A, Gibson G	2005
Endothelin receptor B	Harmonia_transcript_9534; Harmonia_transcript_24455; Harmonia_transcript_23975	P24530	**	Receptor	Horse	Pigmentation (coat)	Candidate gene	coding	9585428, 9530628, 9580670	Metallinos DL, Bowling AT, Rine J; Santschi EM, Purdy AK, Valberg SJ, Vrotsos PD, Kaese H, Mickelson JR ; Yang GC, Croaker D, Zhang AL, Manglick P, Cartmill T, Cass D	2008
InR	Harmonia_transcript_11958;Harmonia_transcript_13102;Harmonia_transcript_17327;Harmonia_transcript_24502;Harmonia_transcript_24503;Harmonia_transcript_24504;Harmonia_transcript_24505;Harmonia_transcript_26648;Harmonia_transcript_26649;Harmonia_transcript_26650;Harmonia_transcript_27681;Harmonia_transcript_27682;Harmonia_transcript_28219;Harmonia_transcript_28365;Harmonia_transcript_28366;Harmonia_…	;A0A0C9RT38;A0A0M5J4I4		receptor	Fruit fly	Ovariole number	Linkage mapping	unknown	23022298, 16489225	Green DA 2nd, Extavour CG; Orgogozo V, Broman KW, Stern DL.	2012
Kit (type III receptor protein-tyrosine kinase)	Harmonia_transcript_29327; Harmonia_transcript_22912; Harmonia_transcript_19019; Harmonia_transcript_19018; Harmonia_transcript_28840; Harmonia_transcript_17328; Harmonia_transcript_19450; Harmonia_transcript_19449; Harmonia_transcript_27572; Harmonia_transcript_27572; Harmonia_transcript_27573; Harmonia_transcript_27573; Harmonia_transcript_17327; Harmonia_transcript_21884; Harmonia_transcript_1…	O97799	***	receptor	Cattle	Pigmentation (coat)	Linkage mapping	unknown	10589513 ; 20927186	Reinsch N, Thomsen H, Xu N, Brink M, Looft C, Kalm E, Brockmann GA, Grupe S, Kühn C, Schwerin M, Leyhe B, Hiendleder S, Erhardt G, Medjugorac I, Russ I, Förster M, Reents R, Averdunk G ; Hayes BJ, Pryce J, Chamberlain AJ, Bowman PJ, Goddard ME	1999
Patched1 (Ptc1)	Harmonia_transcript_6924	Q6UY90	*	receptor	Cichlid fishes	Cranio-facial morphology	Linkage mapping	cis-regulatory	21788496	Roberts RB, Hu Y, Albertson RC, Kocher TD	2011
TRPM1	Harmonia_transcript_14412;Harmonia_transcript_14413;Harmonia_transcript_14415	Q7Z4N2		receptor	Horse	Pigmentation (coat)	Linkage mapping	unknown	20353955, 22065780	Bellone RR, Forsyth G, Leeb T, Archer S, Sigurdsson S, Imsland F, Mauceli E, Engensteiner M, Bailey E, Sandmeyer L, Grahn B, Lindblad-Toh K, Wade CM; Pruvost M, Bellone R, Benecke N, Sandoval-Castellanos E, Cieslak M, Kuznetsova T, Morales-Muñiz A, O'Connor T, Reissmann M, Hofreiter M, Ludwig A	2010
P2RY5	Harmonia_transcript_9534; Harmonia_transcript_23687; Harmonia_transcript_23688; Harmonia_transcript_16387; Harmonia_transcript_16386; Harmonia_transcript_16385; Harmonia_transcript_7192; Harmonia_transcript_7193; Harmonia_transcript_23975	P43657		receptor G-protein coupled	Human	Hair type (woolly)	Linkage mapping	coding	18297072	Shimomura Y, Wajid M, Ishii Y, Shapiro L, Petukhova L, Gordon D, Christiano AM.	2008
Prolactin releasing hormone receptor (Prlhr/GPR10)	Harmonia_transcript_11347;Harmonia_transcript_12689;Harmonia_transcript_16385;Harmonia_transcript_16386;Harmonia_transcript_16387;Harmonia_transcript_16594;Harmonia_transcript_16804;Harmonia_transcript_19889;Harmonia_transcript_23687;Harmonia_transcript_23688;Harmonia_transcript_23975;Harmonia_transcript_24455;Harmonia_transcript_7192;Harmonia_transcript_7193;Harmonia_transcript_9534	A0A0C9RH27		receptor G-protein coupled	Mouse	Body mass	Association mapping	cis-regulatory	22445301	Chan YF, Jones FC, McConnell E, Bryk J, Bünger L, Tautz D	2012
Tehao	Harmonia_transcript_11133;Harmonia_transcript_12053;Harmonia_transcript_21506;Harmonia_transcript_24065;Harmonia_transcript_27123;Harmonia_transcript_27124;Harmonia_transcript_28986;Harmonia_transcript_9758	Q9VJX9		receptor, Toll-like	Fruit fly	Pathogen resistance	Candidate gene	unknown	16888344	Lazzaro BP, Sackton TB, Clark AG	2006
ARHGAP15	Harmonia_transcript_7680;Harmonia_transcript_7681;Harmonia_transcript_19885;Harmonia_transcript_21950;Harmonia_transcript_21951;Harmonia_transcript_21952;Harmonia_transcript_21952;Harmonia_transcript_24658;Harmonia_transcript_24659;Harmonia_transcript_25324;Harmonia_transcript_25331;Harmonia_transcript_25332;Harmonia_transcript_25333;Harmonia_transcript_25335;Harmonia_transcript_25780;Harmonia_tr…	A0A0C9REZ5		signal transduction (MAPK)	Cattle	Pathogen resistance (Trypanosoma)	Linkage mapping	coding	21593421	Noyes H, Brass A, Obara I, Anderson S, Archibald AL, Bradley DG, Fisher P, Freeman A, Gibson J, Gicheru M, Hall L, Hanotte O, Hulme H, McKeever D, Murray C, Oh SJ, Tate C, Smith K, Tapio M, Wambugu J, Williams DJ, Agaba M, Kemp SJ	2011
bab1	Harmonia_transcript_275; Harmonia_transcript_2505; Harmonia_transcript_2507; Harmonia_transcript_5536; Harmonia_transcript_5537; Harmonia_transcript_7223; Harmonia_transcript_7507; Harmonia_transcript_7509; Harmonia_transcript_7511; Harmonia_transcript_8857; Harmonia_transcript_8858; Harmonia_transcript_12987; Harmonia_transcript_17142; Harmonia_transcript_17143; Harmonia_transcript_18323; Harmon…	A0A0C9RC61; A0A0C9RD04; A0A0C9RC61;	*	TF	Fruit fly	Pigmentation (abdomen)	Linkage mapping	unknown	12618413, 21249179	Kopp A, Graze RM, Xu S, Carroll SB, Nuzhdin SV; Bickel RD, Kopp A, Nuzhdin SV	2003
bab2	Harmonia_transcript_8697; Harmonia_transcript_9185; Harmonia_transcript_9186; Harmonia_transcript_9220; Harmonia_transcript_14755; Harmonia_transcript_14756; Harmonia_transcript_18284; Harmonia_transcript_18285; Harmonia_transcript_18286; Harmonia_transcript_18287; Harmonia_transcript_23352; Harmonia_transcript_31645	A0A0C9Q9X3;A0A0C9R8E7;A0A0C9RZ25		TF	Fruit fly	Ovariole number	Linkage mapping	unknown	23022298, 18716336	Green DA 2nd, Extavour CG; Bergland AO, Genissel A, Nuzhdin SV, Tatar M	2012
FOXI3	Harmonia_transcript_22160; Harmonia_transcript_22159; Harmonia_transcript_16741; Harmonia_transcript_16740; Harmonia_transcript_13285; Harmonia_transcript_12447; Harmonia_transcript_5656; Harmonia_transcript_16568; Harmonia_transcript_8220; Harmonia_transcript_25393; Harmonia_transcript_25394; Harmonia_transcript_12917; Harmonia_transcript_23882; Harmonia_transcript_12623; Harmonia_transcript_179…	B5RHS5		TF	Dog	Hairless phenotype	Association mapping	coding	18787161	Drögemüller C, Karlsson EK, Hytönen MK, Perloski M, Dolf G, Sainio K, Lohi H, Lindblad-Toh K, Leeb T	2008
FOXL2	Harmonia_transcript_12447;Harmonia_transcript_12623;Harmonia_transcript_12917;Harmonia_transcript_13285;Harmonia_transcript_16568;Harmonia_transcript_16740;Harmonia_transcript_16741;Harmonia_transcript_22159;Harmonia_transcript_22160;Harmonia_transcript_25393;Harmonia_transcript_25394;Harmonia_transcript_5656;Harmonia_transcript_8220	A0A0C9RQK2		TF	Goat	Horns absent, somatic sex change	Linkage mapping	cis-regulatory	11726932, 18384673	Pailhoux, E., Vigier, B., Chaffaux, S., Servel, N., Taourit, S., Furet, J. P., Fellous, M., Grosclaude, F., Cribiu, E. P., Cotinot, C. and Vaiman, D. ; Kocer A, Pinheiro I, Pannetier M, Renault L, Parma P, Radi O, Kim KA, Camerino G, Pailhoux E.	2001
FoxP2	Harmonia_transcript_14018; Harmonia_transcript_17942; Harmonia_transcript_17943; Harmonia_transcript_23882	A0A0C9QVA2		TF	Human	Gene expression change (transcriptional targets)	Candidate gene	coding	19907493	Konopka G, Bomar JM, Winden K, Coppola G, Jonsson ZO, Gao F, Peng S, Preuss TM, Wohlschlegel JA, Geschwind DH	2009
Microphtalmia-associated transcription factor	Harmonia_transcript_20916;Harmonia_transcript_20917	A0A0C9RDJ7	**	TF	Cattle	Pigmentation (coat)	Linkage mapping	unknown	22486495 ; 20927186	Fontanesi L, Scotti E, Russo V ; Hayes BJ, Pryce J, Chamberlain AJ, Bowman PJ, Goddard ME	2010
Period (per)	Harmonia_transcript_8502;Harmonia_transcript_8503;Harmonia_transcript_17666;Harmonia_transcript_17667;Harmonia_transcript_17668;Harmonia_transcript_17669;Harmonia_transcript_17670;Harmonia_transcript_17860;Harmonia_transcript_17861;Harmonia_transcript_21661;Harmonia_transcript_21663;Harmonia_transcript_21664	P12348		TF	Fruit fly	Courtship song	Linkage mapping	coding	1900131, 3083506	Wheeler, D. A., Kyriacou, C. P., Greenacre, M. L., Yu, Q., Rutila, J. E., Rosbash, M. and Hall, J. C.	1991
poils au dos (pad)	Harmonia_transcript_9132;Harmonia_transcript_9134;Harmonia_transcript_9135;Harmonia_transcript_12794;Harmonia_transcript_12795;Harmonia_transcript_20807;Harmonia_transcript_20808;Harmonia_transcript_20809;Harmonia_transcript_22380;Harmonia_transcript_22380;Harmonia_transcript_22381	Q9VEW6		TF	Fruit fly	Bristle number (thorax)	Linkage mapping	coding	16216235	Gibert JM, Marcellini S, David JR, Schlötterer C, Simpson P.	2005
Svb/ovo	Harmonia_transcript_27047;Harmonia_transcript_27048;Harmonia_transcript_27049;Harmonia_transcript_27050;Harmonia_transcript_27051;Harmonia_transcript_27053;Harmonia_transcript_4369;Harmonia_transcript_6542	;P51521;A0A0A9WUB3	**	TF	Fruit fly	Trichome patterns (larva)	Linkage mapping	cis-regulatory	17632547, 20512118	McGregor, A. P., Orgogozo, V., Delon, I., Zanet, J., Srinivasan, D. G., Payre, F. and Stern, D. L.; Frankel N, Davis GK, Vargas D, Wang S, Payre F, Stern DL	2007
Distal-less	Harmonia_transcript_14162	P20009		TF (homeobox)	Bush Brown butterfly	Wing pattern size	Linkage mapping	cis-regulatory	11797007	Beldade P, Brakefield PM, Long AD	2002
MNR2	Harmonia_transcript_16527;Harmonia_transcript_25248	F1NVN6		TF (homeobox)	Chicken	Reduced comb	Linkage mapping	structural (amplification)	22761584	Imsland F, Feng C, Boije H, Bed'hom B, Fillon V, Dorshorst B, Rubin CJ, Liu R, Gao Y, Gu X, Wang Y, Gourichon D, Zody MC, Zecchin W, Vieaud A, Tixier-Boichard M, Hu X, Hallböök F, Li N, Andersson L.	2012
Optix	Harmonia_transcript_19497	Q95RW8	***	TF (homeobox)	Longwing butterfly	Wing pattern color (Mullerian mimicry)\	Linkage mapping	cis-regulatory	21778360, 22084094	Reed RD, Papa R, Martin A, Hines HM, Counterman BA, Pardo-Diaz C, Jiggins CD, Chamberlain NL, Kronforst MR, Chen R, Halder G, Nijhout HF, McMillan WO ; Hines HM, Counterman BA, Papa R, Albuquerque de Moura P, Cardoso MZ, Linares M, Mallet J, Reed RD, Jiggins CD, Kronforst MR, McMillan WO	2011
Pax7	Harmonia_transcript_14104; Harmonia_transcript_17051; Harmonia_transcript_17051; Harmonia_transcript_21242; Harmonia_transcript_21242; Harmonia_transcript_11651; Harmonia_transcript_30628; Harmonia_transcript_23637; Harmonia_transcript_23636; Harmonia_transcript_23635; Harmonia_transcript_7002; Harmonia_transcript_7001; Harmonia_transcript_9058; Harmonia_transcript_24849; Harmonia_transcript_1283…	P47239		TF (homeobox)	Cichlid fishes	Pigmentation (scales)	Linkage mapping	cis-regulatory	19797625	Roberts RB, Ser JR, Kocher TD	2009
SOX5	Harmonia_transcript_12474;Harmonia_transcript_21959;Harmonia_transcript_21961;Harmonia_transcript_24501;Harmonia_transcript_24579	A0A0K8WA62		TF (homeobox)	Chicken	Reduced comb and wattles	Linkage mapping	cis-regulatory	19521496	Wright D, Boije H, Meadows JR, Bed'hom B, Gourichon D, Vieaud A, Tixier-Boichard M, Rubin CJ, Imsland F, Hallböök F, Andersson L	2009
EIF2AK3	Harmonia_transcript_11062; Harmonia_transcript_16727; Harmonia_transcript_17475; Harmonia_transcript_17476; Harmonia_transcript_17476; Harmonia_transcript_17477; Harmonia_transcript_17477; Harmonia_transcript_20970; Harmonia_transcript_20971; Harmonia_transcript_21396; Harmonia_transcript_29953; Harmonia_transcript_29954; Harmonia_transcript_32274	A0A0C9R3F0		Translation factor	Human	Body size (height)	Association mapping	unknown	21340692	Lettre G (review)	2010
ABCC2	Harmonia_transcript_9329;Harmonia_transcript_9330;Harmonia_transcript_9321	Q92887	***	transporter	Diamondback moth	Insecticide resistance	Linkage mapping	coding	21840855	Baxter SW, Badenes-Pérez FR, Morrison A, Vogel H, Crickmore N, Kain W, Wang P, Heckel DG, Jiggins CD	2011
SLC24A5 (NCKX5)	Harmonia_transcript_12890;Harmonia_transcript_26402;Harmonia_transcript_26404;Harmonia_transcript_28552;Harmonia_transcript_28553;Harmonia_transcript_28554;Harmonia_transcript_28555;Harmonia_transcript_31774;Harmonia_transcript_9018	;A0A0C9R500;A0A0C9R7C9		transporter ion	Human	Pigmentation (skin)	Association mapping	coding	16357253, 16524431, 18166528, 22198722	Lamason RL, Mohideen MA, Mest JR, Wong AC, Norton HL, Aros MC, Jurynec MJ, Mao X, Humphreville VR, Humbert JE, Sinha S, Moore JL, Jagadeeswaran P, Zhao W, Ning G, Makalowska I, McKeigue PM, O'donnell D, Kittles R, Parra EJ, Mangini NJ, Grunwald DJ, Shriver MD, Canfield VA, Cheng KC ; Wakamatsu K, Kavanagh R, Kadekaro AL, Terzieva S, Sturm RA, Leachman S, Abdel-Malek Z, Ito S; Ginger RS, Askew SE,…	2005
TPCN2	Harmonia_transcript_21245	Q8NHX9		transporter ion	Human	Pigmentation (hair)	Association mapping	coding	18488028 ,	Sulem P, Gudbjartsson DF, Stacey SN, Helgason A, Rafnar T, Jakobsdottir M, Steinberg S, Gudjonsson SA, Palsson A, Thorleifsson G, Pálsson S, Sigurgeirsson B, Thorisdottir K, Ragnarsson R, Benediktsdottir KR, Aben KK, Vermeulen SH, Goldstein AM, Tucker MA, Kiemeney LA, Olafsson JH, Gulcher J, Kong A, Thorsteinsdottir U, Stefansson K	2008
Hybrid male rescue	Harmonia_transcript_7473	B4IDS0		Unknown	Fruit fly	F1 male lethality	Linkage mapping	unknown	17124320	Brideau NJ, Flores HA, Wang J, Maheshwari S, Wang X, Barbash DA	2006
